# Supplementary material for: Variants Identified by Hepatocellular Carcinoma and Chronic Hepatitis B Virus Infection Susceptibility GWAS Associated with Survival in HBV-Related Hepatocellular Carcinoma
Source: PLoS One. 2014 Jul 2;9(7):e101586. doi: 10.1371/journal.pone.0101586 (PMC4079718; doi:10.1371/journal.pone.0101586)
Supplement: Table S1 — Primers for genotyping of candidate SNPs. (XLS) [file pone.0101586.s001.xls]

## Sheet: 工作表1
Table S1. Primers for genotyping of candidate SNPs
SNP	The upstream and downstream primers（5'-3'）	extension primers（5'-3'）
rs3997872	ACGTTGGATGCAGTATTGAGTCACAACTGC	AGCAGCAACAGAAGG(A)
	ACGTTGGATGTGATGATTAGCATCAGGAGG	AGCAGCAACAGAAGG(T)
rs7749730	ACGTTGGATGTGGCTTTACTCTTAACTGGG	GCTTTGTGATCATCGC(A)
	ACGTTGGATGGGGCAGATTTGGATATGCAG	GCTTTGTGATCATCGC(G)
rs6468418	ACGTTGGATGCCTACTCCTCTAAGTGCAAG	CCGCCCTGCTGACTTGC(C)
	ACGTTGGATGATTTGCCTTAAGTGGCCCTG	CCGCCCTGCTGACTTGC(T)
rs7574865	ACGTTGGATGAATCCCCTGAAATTCCACTG	GTTGGTGACCAAAATGT(G)
	ACGTTGGATGGAGTGTGTATGCAGTAAAAG	GTTGGTGACCAAAATGT(T)
rs12100561	ACGTTGGATGCTCAAGAGTGCCCAATACTG	TGAACCTCTTTGTTGCTA(C)
	ACGTTGGATGCCCAGTAACTCTGCTGAAAC	TGAACCTCTTTGTTGCTA(T)
rs2275959	ACGTTGGATGGTTTTACGTAAGTGCATGTG	CCGAGCTGATTCACAGAA(C)
	ACGTTGGATGGAGATCTTCGCCTGGGATTC	CCGAGCTGATTCACAGAA(T)
rs4678680	ACGTTGGATGATTCTGCCTTGGGTTTGTTC	CTGCTTTCTTCCCTTTTCT(G)
	ACGTTGGATGCAGACGGCAAAAAGTCCAAG	CTGCTTTCTTCCCTTTTCT(T)
rs9272218	ACGTTGGATGCTCTTCAATGACTTTGCCTTG	TGAGGACTTTGGCAAATGA(A)
	ACGTTGGATGGAAATTCCTTAGGACTTTGGC	TGAGGACTTTGGCAAATGA(G)
rs2724432	ACGTTGGATGAGTTTTTGCTCATGGGATGC	TTATCTGGTTGCATTCATCA(C)
	ACGTTGGATGCCATTTTCTAGCCAATGGGA	TTATCTGGTTGCATTCATCA(T)
rs1419881	ACGTTGGATGCATCCTTCTTCCCTGTAGTC	GAATCTTCCCTTCCCTCCCCA(A)
	ACGTTGGATGACACAGCAGCGAGCAAATAG	GAATCTTCCCTTCCCTCCCCA(G)
rs9267673	ACGTTGGATGTCCAGTGGGAGAGAGATATG	CCCCCAATGGCTGCCTCAACT(C)
	ACGTTGGATGATGAAGAGCCTCAATGGCTG	CCCCCAATGGCTGCCTCAACT(T)
rs11866328	ACGTTGGATGTCTTGGGCATGTCACAAGAG	CATCTAAGTTTGCAACACCTG(G)
	ACGTTGGATGTTCTGCCTTCCTTAGTCATC	CATCTAAGTTTGCAACACCTG(T)
rs455804	ACGTTGGATGGAGAAGGTGTGTTGTTTTGC	GCATCTGTCATAAACTAAGGCA(C)
	ACGTTGGATGTGTAACATATTCACAGGGGC	GCATCTGTCATAAACTAAGGCA(A)
rs4821116	ACGTTGGATGAAATGGCCCTGTAACAGGAG	TGAGGTTTCTAAAATGCTAATG(C)
	ACGTTGGATGAACGAAGTACTCAGCCTGTC	TGAGGTTTCTAAAATGCTAATG(T)
rs2844619	ACGTTGGATGTGGTTGAATGAAGGGAAGGG	TTTTCCCTAAAAACTTTCTTTAT(C)
	ACGTTGGATGTTGTGGCGCTGTAGAGAAC	TTTTCCCTAAAAACTTTCTTTAT(G)
rs2647073	ACGTTGGATGAGTAATTTCTTACTGTCCC	AGTGCATCAGTGGTCACAAATAT(C)
	ACGTTGGATGATATTAGAGAATATCTTCCT	AGTGCATCAGTGGTCACAAATAT(A)
rs17401966	ACGTTGGATGACCTTGGTAGTCCCCTTCAG	CCTCTAAGAACACTTGACTCAATA(C)
	ACGTTGGATGAACCTCTAAGAACACTTGAC	CCTCTAAGAACACTTGACTCAATA(T)
rs7768538	ACGTTGGATGCTTCAGCCGCTGCCCTGAC	GGGAGGCCAAGAACTCAATTTCGC(G)
	ACGTTGGATGGGCCCAGCCAAGAACTCAA	GGGAGGCCAAGAACTCAATTTCGC(T)
rs9444730	ACGTTGGATGAACCCAATCACTCCCAAAGG	GAGGACTAACACATGGAGTAAATG(G)
	ACGTTGGATGGTGAGAACTAACACATGGAG	GAGGACTAACACATGGAGTAAATG(T)
rs3077	ACGTTGGATGAGGGTCAGCAATTCAGTCAG	TTATTCTCACTTCATGTGAAAACTAC(C)
	ACGTTGGATGTCCAGCTGCCCTACAAACTC	TTATTCTCACTTCATGTGAAAACTAC(T)
rs7821974	ACGTTGGATGTCAAGTGATCCCCTCCTGC	CCTAGTATTAAGAACTCTAAATTCCT(A)
	ACGTTGGATGGAGAATGCTAGAAGCCAGAC	CCTAGTATTAAGAACTCTAAATTCCT(G)
rs7453920	ACGTTGGATGAGAACGCCCTGATCTAAGAG	AGTGCAGAGGGCAGTCGGACCGATTC(A)
	ACGTTGGATGAGCCTGTGAACCAAGTGAAG	AGTGCAGAGGGCAGTCGGACCGATTC(G)
